# Supplementary material for: NMR Spectroscopy Identifies Chemicals in Cigarette Smoke Condensate That Impair Skeletal Muscle Mitochondrial Function
Source: Toxics. 2022 Mar 14;10(3):140. doi: 10.3390/toxics10030140 (PMC8955362; doi:10.3390/toxics10030140)
Supplement: Supplementary file 1 [file toxics-10-00140-s001.zip]

Archive with 1 entries (1 files):
- toxics-1602276-supplementary.pdf
